# Supplementary material for: A nationwide assessment of perceptions of research-intense academic careers among predoctoral MD and MD-PhD trainees
Source: J Clin Transl Sci. 2020 Mar 4;4(4):307–16. doi: 10.1017/cts.2020.18 (PMC7681110; doi:10.1017/cts.2020.18)
Supplement: Supplementary file 1 [file S2059866120000187sup.zip]

Archive with 2 entries (2 files):
- S2059866120000187sup001.pdf
- S2059866120000187sup002.docx
